# Supplementary material for: Molecular basis for selective uptake and elimination of organic anions in the kidney by OAT1
Source: Nat Struct Mol Biol. 2023 Jul 23;30(11):1786–93. doi: 10.1038/s41594-023-01039-y (PMC10643130; doi:10.1038/s41594-023-01039-y)
Supplement: Supplementary file 2 — Statistical source data, each figure as a separate tab. [file 41594_2023_1039_MOESM2_ESM.xlsx]

## Sheet: Fig 1f
WT	Y353A	F438A	D378A	K382A	Y230A	G227A	G227V	N439A	Y353F		uM	WT		G227A
												Mean	SD	Mean	SD
	6.5	29	1.7	6.5	9.15926	32.2643	1.68914	47.8609	49.1523		0	100	8.74	100	1.5
92.4	9.3	12	1.2	0.5	10.9836	31.796	1.24388	44.8081	43.196		0.69897	82	6.5	99.8	3.5
	5.5	20	0.5	4.3	4.96462	36.4017	1.247	56.2823	55		1
97.7	4.9	14.761	1.1	3.5	6.8	37.4647	2.05747	61.5428	59.0284		1.30103	73.9973	5.3
85.2	4.3	16.2355	0.2	4.6	8.3937	33.1022	1.89325	56.0704	45		1.69897	61.6	6.5	89.5	3.5
92.1	4.6	18.3112	0.3	1.3	8.55	35.0521	1.16391	52.3441	44.0217		2	56.1833	4.3	75.21	8.5
	4.2	20.5967	3.37479	2.92743	14.769	54.7545	1.65	60.9902	43.9446		2.30103	31.1737	1.25	54.5	7.42
95.1	6.5	10.6163	1.77356	2.42593	20.4206	30.5	2.05	50.1811	50.4824		2.69897	20.4275	3.64806	48.65	6.21
112.7	3.4	9.72199	2.34703	5.9751	10.0043	32.7744	1.84	61.215	46.3485		3	10.7041	1.614	35.2	5.2
99.1	4.47905	14.4813	1.8968	0.130918	7.70791	34.8882	3.2	44.9928	68.1856		3.30103	6.44803	1.20216	15.2	3.4
101.4	11.031	14.2529	1.8004	0.65	10.5237	49.9027	3.4	43.0875	64.0011					8.7
107.4	12.9797	15.5411	0.910119	2.3	5.56381	46.857	2.1	40.2013	58.2514
86.3	9.30706	12.9805	1.65	3.654	12.65	41.88	3.1	67.0962	66.2097
100.4	9.60616	10.2537	2.32	2.488	14.87	46.32	2.1	61.4544	61.9851
114.5	10.5	8.73218	0.9	1.8	9.8	45.2	1.8	43.4594	53.1305
102.8								40.4845	64.7965
114								44.2002	59.7275
116								56.0592	62.9881
94
92.4
117.8
92.6
86
107.349
104.385
111.223
72.1792
88.815
95.642
107.349
104.385
111.223
95
88.815
95.642
90.895
84.3856
94.3014
116.823
99.5483
100.051
96.291
94.2884
98.4625
90.1091
105.723
91.9959
85.0152
117.089
109.203
89
88
103
100
87
104
102
90
94.5
106
94.3
100.6
109
77
97
89
91.7484
79.43
98.4294
97.3293
80.9703
103
97.0627
99.9972
90.8972
100.432
89.6065
96.469
91.031
85.144
98.1337
107.84
100.033

## Sheet: Fig 2b & f
WT	WT Cl- free	T463V	T463V Cl- free	S462A	S462A Cl- free	R466K	R466A			uM	WT Tenofovir		G227A Tenofovir		Y230F Tenofovir		S350 Tenofovir
110.657	42.4143	62.6499	66.2	43.7595	44.3	2.89961	0				Mean	SD	Mean	SD	Mean	SD	Mean	SD
100.009	42.3	71.2783	72.7	47.049	38.2	6.14961	1.3			0	100	1.2	100	2.6	100	6.52	102	3.8
91.3337	43.2959	61.4458	73.5	42.3	50.4695	1.71233	4.6			0.69897								2.1
108.511	43.52	74.0128	73.4	46.2	34.2	-6.51585	5.12			1			99.8	4.2	99		99.5	4.5
78.6	40.32	64.8799	76.8895	32.1	31.0755	1.13078	4.3			1.30103	99	3.2
92	38.2	65.2441	73.8175	47.4527	42.7593	0.089459	6.1			1.69897
94.32	48.32	70.315	72.1	35.2	56.0752	0.109795	3.86096			2	79	1.3	82.65	6.32	95.2	8.52	82.5	1.5
89.65	42.31	74.956	76.7609	35.21	57.0558	-1.02006	3.08788			2.30103	65	3.12	69.5	2.32	87	7.32	73.5	3.2
94.32	41.65	69.7044	63.946	40.1069	44.447	0.06	1.2			2.60206	35	4.21	40.32	3.14	68.5	3.4	58.5	1.2
105.3	33.21	69.7486	73.856	45.9387	48.0425	4.32	2.18431			2.69897
103.2	35.41	59.7943	63.6724	40.2	34.3818	2.1	2.1			3	24	0.12	31.2	1.21	52.3	4.36	40	3.2
94.32	38.1	76.9183	64.0874	47.5263	38.45	4.1	0.5			3.17609	12	5.2	15.6	3.45	35	6.5	24	4.1
95.3	31.62	61.0506	49.8316	42.62	37.65	3.2	2.1			3.30103					28	3.54	22
96.2	41.32	76.9152	59.4473	47.32	40.32	1.3	5.8								22.5	7.6	19.5
103.2	42.3	76.9023	77.3136	43.5	34.2	0.9	4.80568
95	39.4	79.19	64.0746	44.3	40.5	0.98	3.2

## Sheet: Fig 3c
uM	WT Probenecid		N35A Probenecid		Y230F Probenecid
	Mean	SD	Mean	SD	Mean	SD
0	101.667	1.52753	100.5	1.52753	103	1.4
0.69897	98.6		99.52
1	81.0667	3.52	95.5	1.2	88.65	2.4
1.30103	70.2	1.32	88.65	3.2	77.6	3.1
1.69897			79.52
2	41.0067	2.4	59.5	3.2	49.5	2.5
2.30103	27.5333	3.188	45.32	2.5	38.65	1.8
2.69897	13.5	1.3	35.65	4.77	20.6	3.2
3	7.73333	1.10151	15.3	1.8
3.17609	4.7	0.608276	10.3	2.65	6.85	5.8
3.30103

## Sheet: Fig 4b
WT	E212A	R219A	K431A	R161A	R454A	E447A	R394A
	0.7	34.3	4.8	6.2	3.51869	3.51295	26.2409
92.4	0.8	30.5	0.9	1	0.321429	0.956507	14.7808
	0	30.3	1.6	4.1	4.41644	0.136044	13.1627
97.7	-0.1	26.1	1.2	1	0.130528	0.986146	12.9634
85.2	0.2	26.8	0.5	1	-2.54272	-1.36989	17.5799
92.1	-0.4	26.2	0.7	3	-1.11595	-0.650778	17.1972
	-0.9	28.2464	3.75227	7.4	-2.46446	-1.853	14.1667
95.1	-0.1	27.0774	1.4213	2.1	0.0297575	6.74689	20.7989
112.7	0.8	19.9473	1.2	7.2	3.2	2.658	18.652
99.1	0.6	29.849	1.45862	0	4	3.451	24.652
101.4	1.2	22.418	2.4	1.4	1.2	0.124	20.451
107.4	-0.4	32.8914	1.3	2.1	3.2	1.652	22.65
86.3	2.60071	29.54	1.987	0.9	1.7	0.6	19.7
100.4	1.45932	30.4	0.654	2	0.7	1.2	16.3
114.5	0.861135	33.8	1.5	1.9	0.5	0.9	14.2
102.8	0.967712
114	1.42398
116	0.973502
94
92.4
117.8
92.6
86
107.349
104.385
111.223
72.1792
88.815
95.642
107.349
104.385
111.223
95
88.815
95.642
90.895
84.3856
94.3014
116.823
99.5483
100.051
96.291
94.2884
98.4625
90.1091
105.723
91.9959
85.0152
117.089
109.203
89
88
103
100
87
104
102
90
94.5
106
94.3
100.6
109
77
97
89
91.7484
79.43
98.4294
97.3293
80.9703
103
97.0627
99.9972
90.8972
100.432
89.6065
96.469
91.031
85.144
98.1337
107.84
100.033

## Sheet: ED_Fig3e
Conc. (nM)
4000
2000	0.23	0.0125093
1000	0.2225	0.00883883
500	0.216167	0.0185998
250	0.201	0.00173205
125	0.179667	0.00634502
62.5	0.135333	0.0104899
31.25	0.0463333	0.0142997
15.625	0.0165	0.0075
7.81	0.004	0
0	0	0

## Sheet: ED_Fig4
None	malonate	succinate	glutarate	adipate	pimelate	suberate		uM	αKG		Glutarate			WT	N35A	Y230F	S350A	Y354A	Y354F	T463A		NaCl	+ Phosphate		uM	WT aKG		Y230F aKG		S350A aKG
									Mean	SD	Mean	SD			48.5	110.3	75	2.4	0.5	1.5		92.9164	101.287			Mean	SD	Mean	SD	Mean	SD
91.7311	78.2045	66.0745	2.20433	21.7156	12.7635	7.93122		0	100.003	0.047356	99.9988	4.48971		92.4	54.2	106.2	74	0.9	0.1	2.2		90.4259	100.013			100	8.74	101	6.52	100	3.27
104.543	76.7397	69.225	6.5	16.0501	14.6181	18.866		0.1							50.3	109.509	69.9	0.7	2.3	-0.6		92.8421	101.716		0	82	6.5	88.5	4.35
84.6542	81.6542	69.843	2.55023	16.5563	17.3198	11.5473		0.5	89.2	2.35746	101.2	8.74667		97.7	60.4	135.541	78.7	0.7	1.3	0.5		113.2	94.0101		0.69897
94.7912	89.6452	74.8162	4.86862	14.4513	16.4606	19.0881		1	83.5	5.67515	98.3	2.3		85.2	53.4	112.3	79.5	1	0.9	-0.6		108.7	108.6		1	73.9973	5.3	80.6	4.65	75	1.2
92.876	76.3215	55.8733	6.1051	13.3694	11.6692	15.9969		5						92.1	65.1	98.0183	88.1	2.9	5.2	0.5		93.3676	98.9149		1.30103	61.6	6.5		9.24
93.4312	79.7447	76.8934	7.6507	13.4158	13.3694	11.8238		10	72.1005	6.92634	89.1	5.00055			50.4	120.746	73.6	1.2	8	7.1		89.7579	88.7533		1.69897	56.1833	4.3	65.5	4.68	55.4	1.18
95.1314	84.3122	62.6553	8.73261	14.4977	14.4513	21.2519		20	61.9754	7.3	82.3	3.2517		95.1	44.2	106.2	90	0.1	5	2.9		95.9787	91.9888		2	31.1737	1.25	46.5	4.77	38.2	1.7
101.005	81.221	71.4816	4.8	19.1345	18.1607	8.88717		40			70.2	0.301393		112.7	56.2	110.561	72.4	1.09986	9.7	0.5		129.672	109.764		2.30103	20.4275	3.64806	29.5	9.52	19.4	4.1
								50	53.2	3.12	65.5			99.1	51.6	126.513	69.9	0.814655	4.5	0.9		96.7836	82.3248		2.60206					8.3	1.7
								100	31.9795	0.993339	51.2	1.31614		101.4	52.4	97.3955	70.1	1.2	7	0.5		98.5	104.32		2.69897	10.7041	1.614	12.65	3.5	6.5	2.4
								200	21.35	5.64	33.2	1.8596		107.4	44.6	113.2	82.1	2.41	4.9	0.54		88.6	99.7843		3	6.44803	1.20216	8.5	3.5
								500	11.2	1.49976	24.3	2.45184		86.3	50.4	99.5	85.4	0	9.6	0.9					3.30103
								1000	5.62	0.320799	12.504	1.09629		100.4	49.7	110.579	80.7	0.451	5.6	0.2
														114.5	51.4	118.985	87.3	1.21	3	1.3
														102.8		109.1			3.4
														114		104.797			2.9
														116		98.2			6.4
														94		125.2			5.64
														92.4		97.6331			4.3
														117.8
														92.6
														86
														107.349
														104.385
														111.223
														72.1792
														88.815
														95.642
														107.349
														104.385
														111.223
														95
														88.815
														95.642
														90.895
														84.3856
														94.3014
														116.823
														99.5483
														100.051
														96.291
														94.2884
														98.4625
														90.1091
														105.723
														91.9959
														85.0152
														117.089
														109.203
														89
														88
														103
														100
														87
														104
														102
														90
														94.5
														106
														94.3
														100.6
														109
														77
														97
														89
														91.7484
														79.43
														98.4294
														97.3293
														80.9703
														103
														97.0627
														99.9972
														90.8972
														100.432
														89.6065
														96.469
														91.031
														85.144
														98.1337
														107.84
														100.033

## Sheet: ED_Fig10
Time, mins	Empty		WT		Empty (+ P)		WT (+P)		Truncation		Truncation (+P)			Probenecid	α-ketoglutarate	Ampicillin	Penicillin	Pemetrexed	Cefadroxil	Tenofovir	P-aminobenzoic acid
	MEAN	SD	MEAN	SD	MEAN	SD	MEAN	SD	MEAN	SD	MEAN	SD		4.5	8.4	42.3	40.2	71	95.6	23.5064	14.3
0	0	0	0	0	0	0	0	0	0	0	0	0		6.7	12.42	40.5	39.8	71	90.1	23.0981	12.4
1	14.25	3.30404	156	81	21.75	2.87228	22	2.94392	175	105	19.52	6.2		7.2	9.21	51.2	55.1	85.2	94.9591	20.17	9.7
5	22.75	6.07591	431.75	24.1437	11.25	2.98608	18.75	9.42956	430.5	23.1733	17.65	2.41		6.1	15.1	39.6	41.3	72	70.3876	20.3937	5.1
8	25.25	4.99166	719	34.9571	27.75	5.31507	24.75	4.5	741.5	42.9767	16.52	3.65		5.4	4.2	45.2	44.2	89.6	92.6	25.7433	10
10	21.75	2.62996	871.5	62.3993	10.425	3.19205	17.25	5.12348	903	42.1505	12.32	4.25		4.3	8.6	44.3	40.3	78.5	89.5	26.0414	11.65
														6.4	11.6					26.5
														3.2	7.5					18.2
														1.5	16.5					15.6
														6.2	5.6					18.2
